# Supplementary material for: Dynamic auxin maxima regulate male-to-hermaphrodite conversion and de novo meristem formation in the fern Ceratopteris gametophytes
Source: PLoS Biol. 2026 Jan 23;24(1):e3003592. doi: 10.1371/journal.pbio.3003592 (PMC12829780; doi:10.1371/journal.pbio.3003592)
Supplement: S1 Data — Numbers and percentages of converted hermaphrodites under mock or Kyn treatment. (XLSX) [file pbio.3003592.s023.xlsx]

## Sheet: Sheet1
S1 Data. Data underlying Fig 4J. Numbers and percentages of converted hermaphrodites under mock or Kyn treatment.
	Mock								50µM Kyn								150µM Kyn
		Group 1		Group 2		Group 3				Group 1		Group 2		Group 3				Group 1		Group 2		Group3
	Sample 1	Converted hermaphrodite	Sample 1	Converted hermaphrodite	Sample 1	Converted hermaphrodite			Sample 1	Converted hermaphrodite	Sample 1	Converted hermaphrodite	Sample 1	Converted hermaphrodite			Sample 1	Male	Sample 1	Male	Sample 1	Male
	Sample 2	Converted hermaphrodite	Sample 2	Converted hermaphrodite	Sample 2	Converted hermaphrodite			Sample 2	Converted hermaphrodite	Sample 2	Converted hermaphrodite	Sample 2	Converted hermaphrodite			Sample 2	Converted hermaphrodite	Sample 2	Male	Sample 2	Male
	Sample 3	Converted hermaphrodite	Sample 3	Converted hermaphrodite	Sample 3	Converted hermaphrodite			Sample 3	Converted hermaphrodite	Sample 3	Converted hermaphrodite	Sample 3	Converted hermaphrodite			Sample 3	Male	Sample 3	Male	Sample 3	Converted hermaphrodite
	Sample 4	Male	Sample 4	Converted hermaphrodite	Sample 4	Male			Sample 4	Converted hermaphrodite	Sample 4	Converted hermaphrodite	Sample 4	Converted hermaphrodite			Sample 4	Male	Sample 4	Male	Sample 4	Male
	Sample 5	Converted hermaphrodite	Sample 5	Converted hermaphrodite	Sample 5	Converted hermaphrodite			Sample 5	Converted hermaphrodite	Sample 5	Male	Sample 5	Converted hermaphrodite			Sample 5	Male	Sample 5	Male	Sample 5	Male
	Sample 6	Converted hermaphrodite	Sample 6	Converted hermaphrodite	Sample 6	Converted hermaphrodite			Sample 6	Converted hermaphrodite	Sample 6	Converted hermaphrodite	Sample 6	Converted hermaphrodite			Sample 6	Male	Sample 6	Male	Sample 6	Converted hermaphrodite
	Sample 7	Converted hermaphrodite	Sample 7	Converted hermaphrodite	Sample 7	Converted hermaphrodite			Sample 7	Male	Sample 7	Male	Sample 7	Male			Sample 7	Male	Sample 7	Male	Sample 7	Male
	Sample 8	Converted hermaphrodite	Sample 8	Converted hermaphrodite	Sample 8	Converted hermaphrodite			Sample 8	Male	Sample 8	Converted hermaphrodite	Sample 8	Male			Sample 8	Male	Sample 8	Male	Sample 8	Male
	Sample 9	Converted hermaphrodite	Sample 9	Converted hermaphrodite	Sample 9	Converted hermaphrodite			Sample 9	Converted hermaphrodite	Sample 9	Converted hermaphrodite	Sample 9	Converted hermaphrodite			Sample 9	Male	Sample 9	Male	Sample 9	Male
	Sample 10	Converted hermaphrodite	Sample 10	Converted hermaphrodite	Sample 10	Converted hermaphrodite			Sample 10	Converted hermaphrodite	Sample 10	Converted hermaphrodite	Sample 10	Converted hermaphrodite			Sample 10	Male	Sample 10	Male	Sample 10	Converted hermaphrodite
	Sample 11	Converted hermaphrodite	Sample 11	Male	Sample 11	Converted hermaphrodite			Sample 11	Male	Sample 11	Converted hermaphrodite	Sample 11	Converted hermaphrodite			Sample 11	Male	Sample 11	Male	Sample 11	Converted hermaphrodite
	Sample 12	Converted hermaphrodite	Sample 12	Converted hermaphrodite	Sample 12	Converted hermaphrodite			Sample 12	Male	Sample 12	Converted hermaphrodite	Sample 12	Converted hermaphrodite			Sample 12	Male	Sample 12	Male	Sample 12	Male
	Sample 13	Converted hermaphrodite	Sample 13	Converted hermaphrodite	Sample 13	Converted hermaphrodite			Sample 13	Converted hermaphrodite	Sample 13	Converted hermaphrodite	Sample 13	Converted hermaphrodite			Sample 13	Male	Sample 13	Male	Sample 13	Male
	Sample 14	Converted hermaphrodite	Sample 14	Converted hermaphrodite	Sample 14	Converted hermaphrodite			Sample 14	Male	Sample 14	Converted hermaphrodite	Sample 14	Converted hermaphrodite			Sample 14	Male	Sample 14	Male	Sample 14	Male
	Sample 15	Converted hermaphrodite	Sample 15	Male	Sample 15	Converted hermaphrodite			Sample 15	Male	Sample 15	Male	Sample 15	Converted hermaphrodite			Sample 15	Male	Sample 15	Male	Sample 15	Converted hermaphrodite
	Sample 16	Converted hermaphrodite	Sample 16	Converted hermaphrodite	Sample 16	Converted hermaphrodite			Sample 16	Converted hermaphrodite	Sample 16	Converted hermaphrodite	Sample 16	Male			Sample 16	Male	Sample 16	Male	Sample 16	Male
	Sample 17	Converted hermaphrodite	Sample 17	Converted hermaphrodite	Sample 17	Converted hermaphrodite			Sample 17	Converted hermaphrodite	Sample 17	Converted hermaphrodite	Sample 17	Male			Sample 17	Male	Sample 17	Male	Sample 17	Male
	Sample 18	Converted hermaphrodite	Sample 18	Converted hermaphrodite	Sample 18	Converted hermaphrodite			Sample 18	Male	Sample 18	Male	Sample 18	Converted hermaphrodite			Sample 18	Male	Sample 18	Male	Sample 18	Male
	Sample 19	Converted hermaphrodite	Sample 19	Converted hermaphrodite	Sample 19	Converted hermaphrodite			Sample 19	Converted hermaphrodite	Sample 19	Male	Sample 19	Converted hermaphrodite			Sample 19	Male	Sample 19	Male	Sample 19	Male			Summary
	Sample 20	Converted hermaphrodite	Sample 20	Converted hermaphrodite	Sample 20	Converted hermaphrodite			Sample 20	Converted hermaphrodite	Sample 20	Converted hermaphrodite	Sample 20	Converted hermaphrodite			Sample 20	Male	Sample 20	Male	Sample 20	Male			Mock	50 µM Kyn	150 µM Kyn
Converted hermaphrodites / Total		19 / 20		18 / 20		19 / 20		Converted hermaphrodites / Total		13 / 20		15 / 20		16 / 20		Converted hermaphrodites / Total		1/ 20		0 / 20		5 / 20		Converted hermaphrodites / Total	56 / 60	44 / 60	6 / 60
																								% of converted hermaphrodites	93.33	73.33	10
