# Supplementary material for: Dynamic auxin maxima regulate male-to-hermaphrodite conversion and de novo meristem formation in the fern Ceratopteris gametophytes
Source: PLoS Biol. 2026 Jan 23;24(1):e3003592. doi: 10.1371/journal.pbio.3003592 (PMC12829780; doi:10.1371/journal.pbio.3003592)
Supplement: S2 Data — Protein domains of CrTAA1 and its homologs in Ceratopteris richardii were analyzed and compared with the five Arabidopsis TAA1 and TAR homologs. Protein sequences and IDs were retrieved from Phytozome (https://phytozome-next.jgi.doe.gov/), and analyzed using the InterPro database (www.ebi.ac.uk/interpro/search/sequence/). Green colors indicate members of the TAA1 and TAR1/2 subgroup, which participate in canonical IAA biosynthesis through the IPyA pathway, while blue colors indicate members of the TAR3/4 subgroup. (XLSX) [file pbio.3003592.s024.xlsx]

## Sheet: Table 1
S2 Data. InterPro Results_AtTAA1 and AtTARs orthogroups
	TAA1-like Domain
ID	Allinase	Pyridoxal phosphate-dependent transferase	Asparate Amino Transferase	EGF-like allinase
AT4G24670 (TAR2)	x	x	x		TAA-like
AT1G70560 (TAA1)	x	x	x
AT1G23320 (TAR1)	x	x	x
Ceric.10G039800	x	x	x
AT1G34040 (TAR3)	x	x	x	x	Allinase-like
AT1G34060 (TAR4)	x	x	x	x
Ceric.25G013500	x	x	x	x
Ceric.34G062200	x	x	x	x
Ceric.29G002600	x	x	x	x
Ceric.38G002400	No N-terminal	x	x
Ceric.04G057200	No N-terminal	x	x
Ceric.25G026900	No N-terminal	x	x
