# Supplementary material for: Dynamic auxin maxima regulate male-to-hermaphrodite conversion and de novo meristem formation in the fern Ceratopteris gametophytes
Source: PLoS Biol. 2026 Jan 23;24(1):e3003592. doi: 10.1371/journal.pbio.3003592 (PMC12829780; doi:10.1371/journal.pbio.3003592)
Supplement: S3 Data — IDs of TAA1/TAR homologs, their corresponding species and lineages, and sequence sources are provided. Protein sequences of Arabidopsis AtTAA1 and AtTAR homologs were used as quires in BLASTp searches against the genomes of Ceratopteris and two other fern species, Azolla filiculoides and Salvinia cucullata. Previously published TAA1 and TAR homologs of selected species were based on Carrillo-Carrasco and colleagues (2023) [45] and obtained via the Phytozome 13 database. (XLSX) [file pbio.3003592.s025.xlsx]

## Sheet: Sheet2
Sequence_ID	Species	Lineage	Source
Azfi_s0097.g043834	Azolla_filiculoides	Fern	Fernbase
Sacu_v1.1_s0004.g002288	Salvinia cucullata	Fern	Fernbase
Sacu_v1.1_s0014.g006019	Salvinia cucullata	Fern	Fernbase
Ceric.38G002400	Ceratopteris richardii	Fern	Phytozome
Ceric.25G026900	Ceratopteris richardii	Fern	Phytozome
Ceric.25G013500	Ceratopteris richardii	Fern	Phytozome
Ceric.10G039800	Ceratopteris richardii	Fern	Phytozome
Ceric.34G062200	Ceratopteris richardii	Fern	Phytozome
Ceric.29G002600	Ceratopteris richardii	Fern	Phytozome
Ceric.04G057200	Ceratopteris richardii	Fern	Phytozome
AT4G24670	Arabidopsis	Angiosperm	Phytozome
AT1G70560	Arabidopsis	Angiosperm	Phytozome
AT1G23320	Arabidopsis	Angiosperm	Phytozome
AT1G34040	Arabidopsis	Angiosperm	Phytozome
AT1G34060	Arabidopsis	Angiosperm	Phytozome
LOC_Os05g07720	Oryza sativa	Angiosperm	Phytozome
LOC_Os01g07500	Oryza sativa	Angiosperm	Phytozome
LOC_Os01g51980	Oryza sativa	Angiosperm	Phytozome
LOC_Os01g52010	Oryza sativa	Angiosperm	Phytozome
Solyc03g112460.2	Solanum lycopersicum	Angiosperm	Phytozome
Solyc06g071640.2	Solanum lycopersicum	Angiosperm	Phytozome
Solyc01g017610.1	Solanum lycopersicum	Angiosperm	Phytozome
Solyc05g031600.1	Solanum lycopersicum	Angiosperm	Phytozome
Solyc02g062190.1	Solanum lycopersicum	Angiosperm	Phytozome
Solyc02g062190.1	Solanum lycopersicum	Angiosperm	Phytozome
AmTr_scaffold00011.7	Amborella trichopoda	Angiosperm	Phytozome
Zm00001d037498	Zea mays	Angiosperm	Phytozome
Zm00001d037674	Zea mays	Angiosperm	Phytozome
Zm00001d039691	Zea mays	Angiosperm	Phytozome
Zm00001d043650	Zea mays	Angiosperm	Phytozome
Zm00001d043651	Zea mays	Angiosperm	Phytozome
Zm00001d008700	Zea mays	Angiosperm	Phytozome
Mapoly0032s0124	Marchantia polymorpha	Bryophyte	Phytozome
Mapoly0023s0144	Marchantia polymorpha	Bryophyte	Phytozome
Sm171289	Selaginella moellendorffii	Lycophyte	Phytozome
Sm75581	Selaginella moellendorffii	Lycophyte	Phytozome
Sm406798	Selaginella moellendorffii	Lycophyte	Phytozome
Sm423204	Selaginella moellendorffii	Lycophyte	Phytozome
Pabies_MA_10435420g0040	Pinus abies	Gynosperm	Evorepro database
Pabies_MA_2120g0020	Pinus abies	Gynosperm	Evorepro database
