# Supplementary material for: Dynamic auxin maxima regulate male-to-hermaphrodite conversion and de novo meristem formation in the fern Ceratopteris gametophytes
Source: PLoS Biol. 2026 Jan 23;24(1):e3003592. doi: 10.1371/journal.pbio.3003592 (PMC12829780; doi:10.1371/journal.pbio.3003592)
Supplement: S4 Data — Relative expression levels of CrTAA1 in hermaphroditic gametophytes (HG) and male gametophytes (MG) at the indicated DAG. (XLSX) [file pbio.3003592.s026.xlsx]

## Sheet: Sheet1
S4 Data. Data underlying Fig 6A. Relative expression levels of CrTAA1 in hermaphroditic gametophytes (HG) and male gametophytes (MG) at the indicated DAG.
4 DAG	Rep1	Rep2	Rep3	Rep4	Mean	SE	P-value
HG	3.2543	4.12785	3.4104		3.59751	0.232933	0.487112
MG	3.17603	4.26372	2.85503	2.79205	3.27171	0.341189
5 DAG	Rep1	Rep2	Rep3	Rep4	Mean	SE	P-value
HG	1.6709	1.86513	2.24142	1.40241	1.79496	0.176478	0.00376164
MG	0.842907	0.792928	0.794525	1.15105	0.895353	0.086018
8DAG	Rep1	Rep2	Rep3	Rep4	Mean	SE	P-value
HG	1.03952	1.06761	0.938621	0.819087	0.966208	0.0563187	0.000181931
MG	0.512442	0.343878	0.363281	0.42698	0.411645	0.0379986
10 DAG	Rep1	Rep2	Rep3	Rep4	Mean	SE	P-value
HG	2.85643	1.88988	1.9779	1.95237	2.16915	0.22984	0.00869885
MG	1.22456	0.713874	1.4384	1.07902	1.11396	0.15242
