# Supplementary material for: Dynamic auxin maxima regulate male-to-hermaphrodite conversion and de novo meristem formation in the fern Ceratopteris gametophytes
Source: PLoS Biol. 2026 Jan 23;24(1):e3003592. doi: 10.1371/journal.pbio.3003592 (PMC12829780; doi:10.1371/journal.pbio.3003592)
Supplement: S5 Data — (XLSX) [file pbio.3003592.s027.xlsx]

## Sheet: Sheet1
S5 Data. Data underlying S21G Fig. Numbers and percentage of converted hermaphrodites at 10 DAT under mock or Yucasin treatment.
		Mock		150 µM Yucasin
	Sample 1	Converted hermaphrodite	Sample 1	Male
	Sample 2	Converted hermaphrodite	Sample 2	Male
	Sample 3	Converted hermaphrodite	Sample 3	Male
	Sample 4	Converted hermaphrodite	Sample 4	Male
	Sample 5	Converted hermaphrodite	Sample 5	Male
	Sample 6	Converted hermaphrodite	Sample 6	Male
	Sample 7	Converted hermaphrodite	Sample 7	Male
	Sample 8	Converted hermaphrodite	Sample 8	Male
	Sample 9	Converted hermaphrodite	Sample 9	Male
	Sample 10	Converted hermaphrodite	Sample 10	Male
	Sample 11	Converted hermaphrodite	Sample 11	Male
	Sample 12	Converted hermaphrodite	Sample 12	Male
	Sample 13	Male	Sample 13	Male
	Sample 14	Converted hermaphrodite	Sample 14	Male
	Sample 15	Converted hermaphrodite	Sample 15	Male
	Sample 16	Converted hermaphrodite	Sample 16	Male
	Sample 17	Converted hermaphrodite	Sample 17	Male
	Sample 18	Converted hermaphrodite	Sample 18	Male
	Sample 19	Converted hermaphrodite	Sample 19	Male
	Sample 20	Converted hermaphrodite	Sample 20	Male
Converted hermaphrodites / total		19 / 20		0 / 20
% of converted hermaphrodites		95		0
